# Supplementary material for: Occurrence and identification of Colletotrichum species in mangrove-associated anthracnose
Source: PeerJ. 2026 Jun 3;14:e21307. doi: 10.7717/peerj.21307 (PMC13242191; doi:10.7717/peerj.21307)
Supplement: Supplemental Information 3 [file peerj-14-21307-s003.fas]

>GDMCC 3.1265 TUB2
ACAACGCTTGCGACGCGTTTATCCGCCTTGCCCCTGAGCGTACCCCGCCGACATTTTTACCCGACTTCTATGCTCAACAAACCCGCGACGCCTGTCAATCATCGACGTCCAACTCTGGAATAATTTGCTGACTGCTGCTTTTTTTTGTCTACAGGTTCACCTCCAGACCGGCCAGTGCGTAAGTCTTCCCAAGCCAAATCCAACCGCCTGATTGCGGGGCTAACCTCCTTGTACAGGGTAACCAGATTGGTGCTGCCTTCTGGTACGTGACGAGACCGCCGACGACCCGGCGATATATACTTGCGAGGACGGCAGATGTTGACGATAGAGTAGGCAAAACATTTCTGGCGAGCACGGCCT
CGACAGCAATGGAGTGTATGTCATGCCCCTTATCTGGCCACATTGGTGGTTGTCCGCTAAACTCGAACAGCTACAACGGCACATCTGAGCTCCAGCTCGAGCGCATGAGCGTCTACTTCAATGAAGTTTGTTACCTTATAGCCCCCAGAGTGCAAGATAAACATATTGACGAGTACTGACCTTCGCTCCTACCCAGGCTTCCGGCAACAAGTACGTGCCCCGTGCCGTCCTCGTCGATTTGGAGCCCGGTACCATGGACGCCGTCCGTGCTGGTCCTTTCGGCCAGCTGTTCCGCCCCGACAACT
>GDMCC 3.1268 TUB2
GACGCGTCGGACGACCATCGGTCTTGCCCCTGAGCGTACCCCGCCGACATTCCACCCAACCGGGACCTCACCGACAACAACACGCCTCGATCGCCAACTCTCTGGTTTGGAGGACTTTGCTGACCGTGATTGTTTTTTCTCTACAGGTTCACCTTCAGACCGGCCAGTGCGTAAGTATCTTCCCGTATCAACTCGACGACCGGAATTGCGGGGCTAACTCCTTGAATAGGGTAACCAGATTGGTGCTGCCTTCTGGTGCGTAACCAGATTGCCGACGACCCGGCGATATCGATACCTCTTCCATGGATGGAAATATTGACGATGGAACAGGCAAAACATCTCTGGCGAGCACGGCCTCGA
CAGCAATGGCGTGTATGTGGTCGACTCCCCATCTGGCCACGTCGGGACTTGACCGCTAATCTTCTGAATAGCTACAACGGCACTTCCGAGCTCCAGCTCGAGCGCATGAGTGTCTACTTCAACGAAGTTTGTTATCCTAGAAACCCCAAGTGTTCAAGAAAAACATATTGACGAATACTGACCTTCGCTCCTTCGCAGGCCTCCGGCAACAAGTACGTGCCCCGTGCTGTTCTCGTCGACTTGGAGCCCGGTACCATGGACGCCGTCCGCGCCGGTCCTTTCGGTCAGCTTTTCCGTCCCGACAACT
>GDMCC 3.1269 TUB2
CCAGCTGATCTTTACTCTCTGGCATTCGTGGCGAGACGAGTTGTCGGGGCGGAAGAGCTGGCCGAAAGGACCGGCACGGACGGCGTCCATGGTACCGGGCTCCAAATCGACGAGGACGGCACGGGGCACGTACTTGTTGCCGGAAGCCTGGGTAGGAGCGAAGGTCAGTACTCGTCAATATGTTTATCTTGCACTCTGGGGGCTATAAGGTAACAAACTTCGTTGAAGTAGACGCTCATGCGCTCGAGCTGGAGCTCAGAGGTGCCGTTGTAGCTGTTCGAGTTTAGCGGTCAACCACCAATGTGGCCAGATAAGGGGCGTGACATACACTCCATTGCTGTCGAGGCCGTGCTCGCCAGAAATGTTTTGCCTACTCTATCGTCAACATCTGCCGTCCTCGCAAGTATATATTGCCGGATCGTCGGCGGTCTCGTCACGTACCAGAAGGCAGCACCAATCTGGTTACCCTGTACAAGGAGGTTAGCCCCGCAATCAGGCGGTTGGATTTGGCTTGGGAAGACTTACGCACTGGCCGGTCTGGAGGTGAACCTGTAGACAAAAAAAAAAAAAAAAGCCTGCCGGAAAAATTTCCAAAATTGGGCCCCCAAAATTTCAAGGGCGCCCGGGTTTTTTTAAACTAAAAACCCGGAAAAAATTGGGGGGGGGGAACCCCGGGGGGCAGGGGGGAAAACCCCGGCCAAACTTTTTGTTGGGTTTGGGGGGGGGGGCGGCCCCTTCACATTGCGGGGTGGGAAAGG
>GDMCC 3.1270 TUB2
CAACAACGCTTGCGACGCGTTTATCCGCCTTGCCCCTGAGCGTACCCCGCCGACATTTTTACCCGACTTCTATGCTCAACAAACCCGCGACGCCTGTCAATCATCGACGTCCAACTCTGGAATGTTTTGCTGACTGCTGCTTTTTTTGTCTACAGGTTCACCTCCAGACCGGCCAGTGCGTAAGTCTTCCCAAGCCAAATCCAACCGCCTGATTGCGGGGCTAACCTCCTTGTACAGGGTAACCAGATTGGTGCTGCCTTCTGGTACGTGACGAGACCGCCGACGATCCGGCAATATATACTTGCGAGGACGGCAGATGTTGACGATAGAGTAGGCAAAACATTTCTGGCGAGCACGGCC
TCGACAGCAATGGAGTGTATGTCATGCCCCTTATCTGGCCACATTGGTGGTTGACCGCTAAACTCGAACAGCTACAACGGCACCTCTGAGCTCCAGCTCGAGCGCATGAGCGTCTACTTCAACGAAGTTTGTTACCTTATAGCCCCCAGAGTGCAAGATAAACATATTGACGAGTACTGACCTTCGCTCCTACCCAGGCTTCCGGCAACAAGTACGTGCCCCGTGCCGTCCTCGTCGATTTGGAGCCCGGTACCATGGACGCCGTCCGTGCCGGTCCTTTCGGCCAGCTCTTCCGCCCCGACAACTTCGTCT
>GDMCC 3.1266 TUB2
ACAACAACATCTGCGACGCGTCGGACGACCATCGGTCTTGCCCCTGAGCGTACCCCGCCGACATTCCACCCAACCGGGACCTCACCGACAACAACACGCCTCGATCGCCAACTCTCTGGTTTGGAGGACTTTGCTGACCGTGATTGTTTTTTTCTCTACAGGTTCACCTTCAGACCGGCCAGTGCGTAAGTATCTTCCCGTATCAACTCGACGACCGGAATTGCGGGGCTAACTCCTTGAATAGGGTAACCAGATTGGTGCTGCCTTCTGGTGCGTAACCAGATTGCCGACGACCCGGCGATATCGATACCTCTTCCATGGATGGAAATATTGACGATGGAACAGGCAAAACATCTCTGG
CGAGCACGGCCTCGACAGCAATGGCGTGTATGTGGTCGACTCCCCATCTGGCCACGTCGGGACTTGACCGCTAATCTTCTGAATAGCTACAACGGCACTTCCGAGCTCCAGCTCGAGCGCATGAGTGTCTACTTCAACGAAGTTTGTTATCCTAGAAACCCCAAGTGTTCAAGAAAAACATATTGACGAATACTGACCTTCGCTCCTTCGCAGGCCTCCGGCAACAAGTACGTGCCCCGTGCTGTTCTCGTCGACTTGGAGCCCGGTACCATGGACGCCGTCCGCGCCGGTCCTTTCGGTCAGCTTTTCCGTCCCGACAACTTCGTT
>GDMCC 3.1271 TUB2
CGCTTGCGACGCGTTTATCCGCCTTGCCCCTGAGCGTACCCCGCCGACATTTTTACCCGACTTCCATGCTCAACAAACCCGCGACGCCTCTCAATCATCGACCTCCTACTCCGGAATATTTTGCTGACTGCTGCTTTTCTGTCTACAGGTTCACCTTCAACCGGCAGTGCGTAAGTCTTCCCAAGCCAAATCCAACCGCCTGATTGCGGGGCTAACCTCCTTGTACAGGGTAACCAATTGGTGCTGCCTTCTGGTACGTGACGAGACCGCCGACGACCCGGAATCTCATACTTGCGACGACGGCAGATGTTGACGATGGAATAGGCAAAACATTTCTGGCGAGCACGGCCTCGACAGCAA
TGGAGTGTATGTCATGCCCCTTATCTGGCCACATTGGTCGTGACCGCTAAACTCAACAGCTACAACGGCACTTCTGAGCTCCAGCTCGAGCGCATGAGCGTCTACTTCAACGAAGTTTGTTACCTTATAGCCCCCAGAGTGCAAGATAAACATATTGACGAGTACTGACCTTCGCTCCTACCCAGGCTTCCGGCAACAAGTACGTGCCCCGTGCCGTCCTCGTCGATTTGGAGCCCGGTACCATGGACGCCGTCCGTGCCGGTCCTTTCGGCCAGCTCTTCCGCCCCGACAAC
