# Supplementary material for: Occurrence and identification of Colletotrichum species in mangrove-associated anthracnose
Source: PeerJ. 2026 Jun 3;14:e21307. doi: 10.7717/peerj.21307 (PMC13242191; doi:10.7717/peerj.21307)
Supplement: Supplemental Information 4 [file peerj-14-21307-s004.fas]

>GDMCC 3.1267 CHS-1
TTGGGGCAAGGATGCTTGGAAGAAGATTGTTGTCTGTGTCGTCAGCGACGGTCGTGCCAA
GATCAACCCGAGAACAAGAGCACTGCTGGCCGGTATGGGTGTCTACCAGGAGGGTATCGC
AAAGCAACAGGTCAACAGCAAGGATGTCACCGCCCACATCTACGAATACACGACCCAGGT
CGGCATGACGCTCAAGAACGACGTTGTCTCCTTGGTTCCCAAGCAGCAGCCCGTTCAGAT
GCTGTTCTGCTTGAAGGAGAAGAACCAGAAGAAGATCAACTCTCACAGATGGTTCTTCCA
A
>GDMCC 3.1264 CHS-1
TTGGGGCAAGGATGCTTGGAAGAAGATTGTCGTCTGTGTCGTCAGCGACGGTCGTGCCAA
GATCAACCCGCGAACAAGAGCACTGCTGGCCGGTATGGGTGTGTACCAGGAGGGTATCGC
AAAGCAACAGGTCAACAGCAAGGACGTCACCGCCCACATTTACGAATACACGACCCAGGT
CGGCATGACGATCAAGAACGACGTTGTCTCCTTGGTTCCTAAGCAGCAGCCCGTTCAGAT
GCTGTTCTGCTTGAAGGAGAAGAACCAGAAGAAGATCAACTCTCACAGATGGTTCTTCCA
>GDMCC 3.1265 CHS-1
TGGGGCAAGGATGCTTGGAAGAAGATTGTCGTCTGTGTCGTCAGCGACGGTCGTGCCAAG
ATCAACCCGCGAACAAGAGCACTGCTGGCCGGTATGGGTGTGTACCAGGAGGGTATCGCG
AAGCAACAGGTCAACAGCAAGGATGTCACCGCCCACATTTACGAATACACGACCCAGGTC
GGCATGACGATCAAGAACGACGTTGTCTCGTTGGTTCCTAAGCAGCAGCCCGTTCAGATG
CTGT
>GDMCC 3.1268 CHS-1
TGGGGCAAGGATGCTTGGAAGAAGATTGTCGTCTGCGTAGTCAGCGACGGTCGTGCCAAG
ATCAACCCGCGAACAAGAGCGCTGCTGGCCGGTATGGGTGTGTACCAGGAGGGCATTGCG
AAACAACAGGTTAACGGCAAGGATGTTACCGCTCATATCTACGAGTACACGTCCCAGGTC
GGAATGTCGATCAAGAACGACGTCGTCACCCTGGTGCCCAAGCAGCAGCCCGTTCAGATG
CTGTTCTGCTTGAAGGAAAAGAACCAGAAGAAGATCAACTCTCACAGATGGTTCTTCCAA
>GDMCC 3.1269 CHS-1
TTGGGGCAAGGATGCTTGGAAGAAGATTGTCGTCTGTGTCGTCAGCGACGGTCGTGCCAA
GATCAACCCGCGAACAAGAGCACTGCTGGCCGGTATGGGTGTGTACCAGGAGGGTATCGC
AAAGCAACAGGTCAACAGCAAGGACGTCACCGCCCACATTTACGAATACACGACCCAGGT
CGGCATGACGATCAAGAACGACGTTGTCTCCTTGGTTCCTAAGCAGCAGCCCGTTCAGAT
GCTGTTCTGCTTGAAAGAGAAGAACCAGAAGAAGATCAACTCTCACAGATGGTTCTTCCA
AAGTCCTTG
>GDMCC 3.1270 CHS-1
TGGGGCAAGGATGCTTGGAAGAAGATTGTCGTCTGTGTTGTCAGCGACGGTCGTGCCAAG
ATCAACCCGCGAACAAGAGCACTGCTGGCCGGTATGGGTGTGTACCAGGAGGGTATCGCG
AAGCAACAGGTCAACAGCAAGGATGTCACCGCCCACATTTACGAATACACGACCCAGGTC
GGCATGACGATCAAGAACGACGTTGTCTCCTTGGTTCCTAAGCAGCAGCCCGTTCAGATG
CTGTCTGCTTGAAGGAGAAGAACCAGAAGAAGATCAACTCTCACAGATGGTTCTTCCAAG
ATCCT
>GDMCC 3.1266 CHS-1
TGGGGCAAGGATGCTTGGAAGAAGATTGTCGTCTGCGTAGTCAGCGACGGTCGTGCCAAG
ATCAACCCGCGAACAAGAGCGCTGCTGGCCGGTATGGGTGTGTACCAGGAGGGCATTGCG
AAACAACAGGTTAACGGCAAGGATGTTACCGCTCATATCTACGAGTACACGTCCCAGGTC
GGAATGTCGATCAAGAACGACGTCGTCACCCTGGTGCCCAAGCAGCAGCCCGTTCAGATG
CTGTCTGCTTGAAGGAAAAGAACCAGAAGAAGATCAACTCTCACAGATGGTTCTTCCAA
>GDMCC 3.1271 CHS-1
TTGGGGCAAGGATGCTTGGAAGAAGATTGTCGTCTGTGTCGTCAGCGACGGTCGTGCCAA
GATCAACCCGCGAACAAGAGCACTGCTGGCCGGTATGGGTGTGTACCAGGAGGGTATCGC
AAAGCAACAGGTCAACAGCAAGGACGTCACCGCCCACATTTACGAATACACGACCCAGGT
CGGCATGACGATCAAGAACGACGTTGTCTCCTTGGTTCCTAAGCAGCAGCCCGTTCAGAT
GCTGTTCTGCTTGAAGGAGAAGAACCAGAAGAAGATCAACTCTCACAGATGGTTCTTCCA
A
