# Supplementary material for: Occurrence and identification of Colletotrichum species in mangrove-associated anthracnose
Source: PeerJ. 2026 Jun 3;14:e21307. doi: 10.7717/peerj.21307 (PMC13242191; doi:10.7717/peerj.21307)
Supplement: Supplemental Information 5 [file peerj-14-21307-s005.fas]

>GDMCC 3.1267 GAPDH
TATCACCCCACC
TACCCCTCCAAGCTCGTCATGACTTCACATCCATCACCACCGCCGCTGTCATCCACACCCCGCCAGGGTTTGGTAGACA
AGAAGGCGACCATGAATTGCTGCCAATTGAAGCTATGGGTCGGGACGGCCGGACACATGCTTTCACTTACATTAGCCCC
ATCTGTCACTTTACTGACTCGCTCTTCACAGGCCTACATGCTCAAGT
>GDMCC 3.1264 GAPDH
CCCTTCATTGAGACCAAGTACGCTGTGAGTATCACCCCACTTACCCCTCCAAACTCGTCATGACTTCACATCCATCACC
ACCGCCACCGCTGTTATCCACATCTCGGCGCCCGCGTTTGGTAGACAAGAAGGCCATCATGAATCGACGCCAATTGAAA
CCATGGGTCGGGACGGCCGGACACATGCTATCACTCATATCGGCCCCATCTGTCACATTTACTGACTCGCTCTTCACAG
>GDMCC 3.1265 GAPDH
TATCACCCCACCTACCCCTCC
AAACTCGCCATGACTTCGCATCCATCACCACCACCACCGCTGTCATCTACATCTCGCCACCCGCTTTTGGTAAATAAGA
AGGCCGTCATGAATGGAGGCCAATTGAAACCATGGGTCGGGACGGCACGGCCGGACACATGCTATCACTCATATCAGCC
CCATCGGTCACATTTACTGACTCGCTCTTCACA
>GDMCC 3.1268 GAPDH
AGCCGTCAACCGCCCCTTCATTGACACCAACTACGCTGTGAGTATCACCCCACTTACCCCTCCAAGGTCATCATGATAT
CACGCCCCCAACCGTCCCTCGCGGCAGGAGCCTTCCAGCCAATGGACACAGATTCCTGGCACACAGCACCTGATGCCAG
TGGCCGGGACAGTGGGACGTGATACTCGTTTGGCCCAACAAAGCTCCAAGCACTTTGCTGACTCGCCATACGCAGGCCT
ACATGCTCAAG
>GDMCC 3.1269 GAPDH
AGTATCACCCCACC
TACCCCTCCAAACTCGCCATGACTTCACATCCATCACCACCACCACCGCTGTCATCTACATCTCGCCACCCGCGTTTGG
TAAACAAGAAGGCCGTCCTGAATGGAGGCCAATTGAAACCATGGGTCGGGACGGCCGGACACATGCTATCACTTATATT
AAGCCCTGTCCGTCACATTACTGACTCGCTCTTCACAG
>GDMCC 3.1270 GAPDH
TGCCGTCAACGACCCCTTCATTGAGACCAAGTACGCTGTGAGTATCACCCCA
CCTACCCCTCCAAACTCGCCATGACTTCACATCCATCACCACCACCACCGCTGTCATCTACATCTCGCCACCCGCGTTT
GGTAAACAAGAAGGCCGTCATGAATGGAGGCCAATTGAAACCATGGGTCGGGACGGCCGGACACATGCTATCACTCATA
TCAGCCCTATCTGTCACATTACTGACTCGCTCTTCACAGGCCTACATGCTC
>GDMCC 3.1266 GAPDH
TGCCGTCAACTGAGTATCACCCCACTTACCCCTCCAAGGTCATCATGATATC
ACGCCCCCAACCGTCCCTCGCGGCAGGAGCCTTCCAGCCAATGGACACAGATTCCTGGCACACAGCACCTGATGCCAGT
GGCCGGGACAGTGGGACGTGATACTCGTTTGGCCCAACAAAGCTTCCAAGCACTTTTGCTGACTCGCCATACGCAG
>GDMCC 3.1271 GAPDH
GTGGGGGGAGTTATATGAGAATGTGCCGTCAACGGTGAGTATCACCCCACTTAC
CCCTCCAAACTCGTCATGACTTCACATCCATCACCACCGCCACCGCTGTCATCCACATCTCAGCGCCCGCGTTTGGTAG
ACAAGAAGGCCATCATGAATCGACGCCAATTGAAACCATGGGTCGGGACGGCCGGACACATGCTATCACTCATATCAGC
CCCATCTGTCACATTACTRACTCGCTCTTCACAG
