# Supplementary material for: Occurrence and identification of Colletotrichum species in mangrove-associated anthracnose
Source: PeerJ. 2026 Jun 3;14:e21307. doi: 10.7717/peerj.21307 (PMC13242191; doi:10.7717/peerj.21307)
Supplement: Supplemental Information 6 [file peerj-14-21307-s006.xlsx]

## Sheet: Aegiceras corniculatum
Species	Strain	Group	Lesion area（cm2）						Sum(cm2)	Average lesion area(cm2)	SD
Colletotrichum endophyticum	GDMCC 3.1264	1	0.06	0.1	0.07	0.08	0.12	0.05	0.48	0.52	0.0360555
		2	0.08	0.09	0.11	0.07	0.06	0.14	0.55
		3	0.07	0.09	0.11	0.06	0.14	0.06	0.53
	GDMCC 3.1271	1	0.07	0.04	0.06	0.04	0.07	0.04	0.32	0.303333	0.0152753
		2	0.06	0.04	0.05	0.04	0.04	0.06	0.29
		3	0.05	0.04	0.04	0.07	0.05	0.05	0.3
Colletotrichum karsti	GDMCC 3.1268	1	0.03	0.03	0	0.04	0.05	0.06	0.21	0.18	0.0264575
		2	0	0.04	0.04	0.04	0.05	0	0.17
		3	0.03	0	0.04	0.05	0	0.04	0.16
	GDMCC 3.1266	1	0	0.07	0.05	0.05	0.04	0.06	0.27	0.26	0.0264575
		2	0.04	0.06	0.04	0.04	0.05	0	0.23
		3	0.06	0.04	0.05	0.05	0.04	0.04	0.28
Colletotrichum pandanicola	GDMCC 3.1269	1	0.03	0.04	0.06	0	0.06	0.03	0.22	0.243333	0.0208167
		2	0.07	0.05	0	0.04	0.05	0.04	0.25
		3	0.05	0.06	0.05	0.04	0.03	0.03	0.26
	GDMCC 3.1270	1	0.05	0.03	0.03	0.06	0.03	0.04	0.24	0.21	0.0264575
		2	0.03	0.04	0.03	0.05	0	0.04	0.19
		3	0.04	0.05	0.03	0.04	0.04	0	0.2
Colletotrichum proteae	GDMCC 3.1267	1	0.04	0.04	0.03	0.04	0	0	0.15	0.153333	0.0152753
		2	0.03	0.05	0.04	0.03	0.02	0	0.17
		3	0	0.02	0.03	0	0.04	0.05	0.14
Colletotrichum tropical	GDMCC 3.1265	1	0.04	0.08	0.04	0.07	0.05	0.09	0.37	0.343333	0.0251661
		2	0.04	0.05	0.06	0.04	0.06	0.07	0.32
		3	0.05	0.06	0.04	0.05	0.08	0.06	0.34

## Sheet: Bruguiera gymnorrhiza
Species	Strain	Group	Lesion area（cm2）						Sum(cm2)	Average lesion area(cm2)	SD
Colletotrichum endophyticum	GDMCC 3.1264	1	-	-	-	-	-	-	-	-	-
		2	-	-	-	-	-	-	-	-	-
		3	-	-	-	-	-	-	-	-	-
	GDMCC 3.1271	1	0.04	0.08	0	0.06	0	0.03	0.21	0.173333	0.0321455
		2	0.03	0.05	0.03	0.04	0	0	0.15
		3	0.05	0	0.03	0.04	0	0.04	0.16
Colletotrichum karsti	GDMCC 3.1268	1	-	-	-	-	-	-	-	-	-
		2	-	-	-	-	-	-	-	-	-
		3	-	-	-	-	-	-	-	-	-
	GDMCC 3.1266	1	-	-	-	-	-	-	-	-	-
		2	-	-	-	-	-	-	-	-	-
		3	-	-	-	-	-	-	-	-	-
Colletotrichum pandanicola	GDMCC 3.1269	1	0.07	0.08	0.1	0.09	0.26	0.04	0.64	0.583333	0.051316
		2	0.06	0.07	0.09	0.08	0.1	0.14	0.54
		3	0.07	0.09	0.1	0.14	0.11	0.06	0.57
	GDMCC 3.1270	1	-	-	-	-	-	-	-	-	-
		2	-	-	-	-	-	-	-	-	-
		3	-	-	-	-	-	-	-	-	-
Colletotrichum proteae	GDMCC 3.1267	1	-	-	-	-	-	-	-	-	-
		2	-	-	-	-	-	-	-	-	-
		3	-	-	-	-	-	-	-	-	-
Colletotrichum tropical	GDMCC 3.1265	1	-	-	-	-	-	-	-	-	-
		2	-	-	-	-	-	-	-	-	-
		3	-	-	-	-	-	-	-	-	-

## Sheet: Excoecaria agallocha
Species	Strain	Group	Lesion area（cm2）						Sum(cm2)	Average lesion area(cm2)	SD
Colletotrichum endophyticum	GDMCC 3.1264	1	0.15	0.2	0.17	0.21	0.19	0.18	1.1	1.05333	0.0503322
		2	0.14	0.18	0.16	0.19	0.17	0.16	1
		3	0.18	0.19	0.2	0.17	0.18	0.14	1.06
	GDMCC 3.1271	1	0.09	0.18	0.16	0.12	0.13	0.16	0.84	0.79	0.0556776
		2	0.1	0.12	0.13	0.14	0.16	0.15	0.8
		3	0.11	0.08	0.12	0.11	0.14	0.17	0.73
Colletotrichum karsti	GDMCC 3.1268	1	0.09	0.08	0.12	0.06	0	0	0.35	0.306667	0.0450925
		2	0.05	0.07	0.1	0.04	0.05	0	0.31
		3	0.06	0.07	0	0	0.06	0.07	0.26
	GDMCC 3.1266	1	0.18	0.2	0.18	0.19	0.21	0.15	1.11	1.06333	0.0503322
		2	0.17	0.21	0.16	0.2	0.16	0.17	1.07
		3	0.14	0.19	0.15	0.2	0.17	0.16	1.01
Colletotrichum pandanicola	GDMCC 3.1269	1	0.07	0.11	0	0.17	0.06	0	0.41	0.363333	0.064291
		2	0.06	0.08	0	0.15	0.05	0.05	0.39
		3	0.06	0.06	0	0.11	0	0.06	0.29
	GDMCC 3.1270	1	0.06	0.09	0.08	0	0.14	0.08	0.45	0.406667	0.0450925
		2	0.08	0.07	0.06	0.04	0.1	0.06	0.41
		3	0.04	0.04	0.05	0.06	0.08	0.09	0.36
Colletotrichum proteae	GDMCC 3.1267	1	0	0.04	0	0.05	0	0.03	0.12	0.0933333	0.0251661
		2	0	0	0.03	0	0.03	0.03	0.09
		3	0	0.03	0	0.04	0	0	0.07
Colletotrichum tropical	GDMCC 3.1265	1	0.09	0.1	0.08	0.09	0.11	0.07	0.54	0.476667	0.070946
		2	0.07	0.09	0.08	0.1	0.09	0.06	0.49
		3	0.06	0.07	0.05	0.08	0.09	0.05	0.4

## Sheet: Rhizophora stylosa
Species	Strain	Group	Lesion area(cm2)						Sum(cm2)	Average lesion area(cm2)	SD
Colletotrichum endophyticum	GDMCC 3.1264	1	2.91	2.78	2.77	2.71	2.79	2.78	16.74	16.1733	0.693494
		2	2.55	2.66	2.71	2.61	2.4	2.47	15.4
		3	2.65	2.71	2.87	2.68	2.62	2.85	16.38
	GDMCC 3.1271	1	1.65	1.69	1.71	1.9	1.75	1.74	10.44	10.2133	0.200333
		2	1.7	1.68	1.67	1.54	1.72	1.75	10.06
		3	1.62	1.68	1.7	1.72	1.69	1.73	10.14
Colletotrichum karsti	GDMCC 3.1268	1	0.2	0.55	0.29	0.75	0.11	0.64	2.54	2.44	0.0888819
		2	0.21	0.49	0.3	0.69	0.13	0.59	2.41
		3	0.18	0.51	0.27	0.71	0.15	0.55	2.37
	GDMCC 3.1266	1	2.01	2.11	2.07	2.1	2.37	2.09	12.75	12.3433	0.353459
		2	2.04	2.06	2.04	2.07	1.71	2.19	12.11
		3	2.06	2.09	2.03	2.01	1.99	1.99	12.17
Colletotrichum pandanicola	GDMCC 3.1269	1	0.13	0.1	0.15	0.12	0.17	0.12	0.79	0.683333	0.122202
		2	0.11	0.09	0.13	0.14	0.1	0.14	0.71
		3	0.1	0.06	0.11	0.08	0.06	0.14	0.55
	GDMCC 3.1270	1	0.05	0.06	0.06	0.05	0.09	0.07	0.38	0.353333	0.0305505
		2	0.04	0.05	0.06	0.05	0.05	0.07	0.32
		3	0.06	0.04	0.05	0.07	0.06	0.08	0.36
Colletotrichum proteae	GDMCC 3.1267	1	0.42	0.1	0.55	0.58	0.13	0.16	1.94	1.79333	0.133167
		2	0.26	0.37	0.2	0.46	0.26	0.21	1.76
		3	0.3	0.26	0.33	0.29	0.31	0.19	1.68
Colletotrichum tropical	GDMCC 3.1265	1	2.1	2.23	2.37	1.51	1.32	1.15	10.68	10.62	0.383536
		2	1.76	1.87	2.13	1.94	2.13	1.14	10.97
		3	1.83	2.14	2.01	1.67	1.44	1.12	10.21

## Sheet: Sonneratia apetala
Species	Strain	Group	Lesion area（cm2）						Sum(cm2)	Average lesion area(cm2)	SD
Colletotrichum endophyticum	GDMCC 3.1264	1	0.16	0.12	0.18	0.12	0.15	0.19	0.92	0.883333	0.0321455
		2	0.14	0.13	0.17	0.15	0.16	0.12	0.87
		3	0.17	0.15	0.12	0.11	0.14	0.17	0.86
	GDMCC 3.1271	1	0.3	0.42	0.25	0.35	0.42	0.42	2.16	1.91	0.226053
		2	0.48	0.25	0.16	0.2	0.21	0.42	1.72
		3	0.35	0.29	0.2	0.35	0.3	0.36	1.85
Colletotrichum karsti	GDMCC 3.1268	1	0.2	0.12	0.26	0.06	0.07	0	0.71	0.68	0.0264575
		2	0.15	0.11	0.18	0.1	0.08	0.04	0.66
		3	0.17	0.15	0.12	0.08	0.1	0.05	0.67
	GDMCC 3.1266	1	0	0.02	0.04	0.11	0	0.06	0.23	0.226667	0.0152753
		2	0.02	0.02	0.05	0.06	0.02	0.07	0.24
		3	0.02	0	0.04	0.05	0.04	0.06	0.21
Colletotrichum pandanicola	GDMCC 3.1269	1	0	0.06	0.1	0.12	0.13	0	0.41	0.446667	0.0351188
		2	0.04	0.05	0.11	0.12	0.13	0	0.45
		3	0.05	0	0.09	0.11	0.17	0.06	0.48
	GDMCC 3.1270	1	0.35	0.55	0.3	0.25	0.09	0.1	1.64	1.84333	0.195533
		2	0.42	0.35	0.52	0.3	0.12	0.15	1.86
		3	0.41	0.44	0.36	0.48	0.18	0.16	2.03
Colletotrichum proteae	GDMCC 3.1267	1	0.06	0.04	0.05	0.06	0.07	0.04	0.32	0.3	0.02
		2	0.05	0.04	0.04	0.07	0.03	0.05	0.28
		3	0.05	0.05	0.06	0.04	0.04	0.06	0.3
Colletotrichum tropical	GDMCC 3.1265	1	0.26	0.24	0.04	0.04	0.38	0.08	1.04	0.976667	0.0568624
		2	0.24	0.12	0.11	0.13	0.26	0.1	0.96
		3	0.15	0.17	0.2	0.16	0.19	0.06	0.93
